# Supplementary material for: Structural basis of ligand binding modes of human EAAT2
Source: Nat Commun. 2022 Jun 9;13:3329. doi: 10.1038/s41467-022-31031-x (PMC9184463; doi:10.1038/s41467-022-31031-x)
Supplement: Supplementary file 4 — Source Data [file 41467_2022_31031_MOESM4_ESM.xlsx]

## Sheet: Fig.1.a
	Glutamate
[Glu], μM	WT
	MEAN	SD	N
3	0.110107	0.0159841	5
10	0.226477	0.0607706	5
30	0.53878	0.0413838	5
100	0.751028	0.0599717	5
300	0.930736	0.0318098	5
1000	1		8

## Sheet: Fig.1.b
	WAY-213613
[Drug], μM	WT
	MEAN	SD	N
0.01	0.153121	0.0168243	5
0.03	0.309258	0.0211067	5
0.1	0.540594	0.0258895	5
0.3	0.786402	0.0130734	5
1	0.925414	0.00469938	5
3	0.968643	0.00297321	5
30	1		10

## Sheet: Fig.2.e
	1mM Glutamate
	WT			D475A			R478A
	MEAN	SD	N	MEAN	SD	N	MEAN	SD	N
pA/pF	-27.6784	6.94436	5	1.11286	0.983541	4	0.495367	0.306636	5

## Sheet: Fig.2.f
	WAY-213613
[Drug], μM	WT			D475A			R478A			S441G
	MEAN	SD	N	MEAN	SD	N	MEAN	SD	N	MEAN	SD	N
0.01	0.153121	0.0168243	5
0.03	0.309258	0.0211067	5							0.084765	0.0310461	4
0.1	0.540594	0.0258895	5							0.269725	0.0695905	4
0.3	0.786402	0.0130734	5	0.0610375	0.0207056	4	0.172981	0.0401701	5	0.541437	0.0948355	4
1	0.925414	0.00469938	5	0.0874246	0.0284018	5	0.391465	0.0392874	5	0.778465	0.0482601	5
3	0.968643	0.00297321	5	0.138736	0.0346332	5	0.558555	0.0110631	5	0.894729	0.0396576	5
10				0.296656	0.0510283	5	0.792699	0.0578955	4	0.973593	0.0109717	4
30	1		10	0.647038	0.0968292	5	0.913649	0.0184421	5	1		7
100				1		9	1		12

## Sheet: Fig.2.h
	Glutamate
[Glu], μM	S441G
	MEAN	SD	N
0.1	0.149442	0.00452314	4
0.3	0.493097	0.0464127	5
1	0.730043	0.0351134	5
3	0.912276	0.0213873	5
10	1		12
30	1.03791	0.0536309	5

## Sheet: Fig.4.d
	Glutamate
[Glu], μM	WT			I464V			L467I			V468I
	MEAN	SD	N	MEAN	SD	N	MEAN	SD	N	MEAN	SD	N
3	0.110107	0.0159841	5	0.100351	0.014947	5	0.094922	0.0153134	4	0.105913	0.0142002	5
10	0.226477	0.0607706	5	0.267506	0.0217323	5	0.253186	0.0263699	4	0.252588	0.016343	5
30	0.53878	0.0413838	5	0.525716	0.0258822	5	0.532789	0.0177397	5	0.513588	0.0462194	5
100	0.751028	0.0599717	5	0.753836	0.0386346	5	0.794804	0.0257433	5	0.810815	0.0265891	5
300	0.930736	0.0318098	5	0.92184	0.0295768	5	0.924222	0.0282056	5	0.928249	0.0264539	4
1000	1		8	1		5	1		5	1		6

## Sheet: Fig.4.e
	WAY-213613
[Drug], μM	WT			I464V			L467I			V468I
	MEAN	SD	N	MEAN	SD	N	MEAN	SD	N	MEAN	SD	N
0.01	0.153121	0.0168243	5
0.03	0.309258	0.0211067	5	0.143751	0.0205735	5	0.0699208	0.0238501	5	0.135959	0.0101041	5
0.1	0.540594	0.0258895	5	0.369549	0.0392846	5	0.154773	0.0548494	5	0.348128	0.0824131	5
0.3	0.786402	0.0130734	5	0.635262	0.0542231	5	0.425294	0.0340292	5	0.601239	0.0541195	5
1	0.925414	0.00469938	5	0.846787	0.0555914	4	0.703628	0.0291451	5	0.802636	0.0330611	5
3	0.968643	0.00297321	5	0.886125	0.0490586	4	0.87642	0.0523078	5	0.923035	0.0323893	5
10				0.980046	0.0231364	5	1.00089	0.0251587	4	0.992958	0.0406987	5
30	1		10	1		10	1		11	1		11
